# Supplementary material for: Transmission of Mycobacterium tuberculosis in schools: a molecular epidemiological study using whole-genome sequencing in Guangzhou, China
Source: Front Public Health. 2023 May 11;11:1156930. doi: 10.3389/fpubh.2023.1156930 (PMC10219607; doi:10.3389/fpubh.2023.1156930)
Supplement: Supplementary file 1 [file Table_1.xlsx]

## Sheet: Supplementary Table 1
Sample	QC	species/complex	lineage(SAM-TB)	sublineage(SAM-TB)	sublineage(Github)	drug-resistant	ISONIAZID (INH)	RIFAMPICIN (RIF)	ETHAMBUTOL (EMB)	PYRAZINAMIDE (PZA)	STREPTOMYCIN (SM)	AMIKACIN (AMK)	CAPREOMYCIN (CM)	KANAMYCIN (KM)	MOXIFLOXACIN (MOX)	OFLOXACIN (OFX)	ETHIONAMIDE (ETO)	PARA-AMINOSALISYLIC ACID (PAS)	CYCLOSERINE (CS)	LINEZOLID (LZD)	CLOFAZIMINE (CFZ)	BEDAQUILINE (BDQ)	DELAMANID (DEL)
UM210610T0008	Pass	Mycobacterium tuberculosis complex	LINEAGE2	lineage2.2.1.1	lineage2.2.1.1	DS	-	-	-	-	-	-	-	-	-	-	-	-	-	-	-	-	-
UM210610T0009	Pass	Mycobacterium tuberculosis complex	LINEAGE4	lineage4.4.2	lineage4.4.2	DS	-	-	-	-	-	-	-	-	-	-	-	-	-	-	-	-	-
UM210610T0010	Pass	Mycobacterium tuberculosis complex	LINEAGE2	lineage2.2.1	lineage2.2.1	DS	-	-	-	-	-	-	-	-	-	-	-	-	-	-	-	-	-
UM210610T0011	Pass	Mycobacterium tuberculosis complex	LINEAGE2	lineage2.2.1	lineage2.2.1	DS	-	-	-	-	-	-	-	-	-	-	-	-	-	-	-	-	-
UM210610T0012	Pass	Mycobacterium tuberculosis complex	LINEAGE2	lineage2.2.1	lineage2.2.1	DS	-	-	-	-	-	-	-	-	-	-	-	-	-	-	-	-	-
UM210610T0013	Pass	Mycobacterium tuberculosis complex	LINEAGE2	lineage2.2.1	lineage2.2.1	DS	-	-	-	-	-	-	-	-	-	-	-	-	-	-	-	-	-
UM210610T0014	Pass	Mycobacterium tuberculosis complex	LINEAGE2	lineage2.2.1	lineage2.2.1	DS	-	-	-	-	-	-	-	-	-	-	-	-	-	-	-	-	-
UM210610T0015	Pass	Mycobacterium tuberculosis complex	LINEAGE4	lineage4.4.2	lineage4.4.2	DS	-	-	-	-	-	-	-	-	-	-	-	-	-	-	-	-	-
UM210610T0016	Pass	Mycobacterium tuberculosis complex	LINEAGE2	lineage2.2.1	lineage2.2.1	DS	-	-	-	-	-	-	-	-	-	-	-	-	-	-	-	-	-
UM210610T0017	Pass	Mycobacterium tuberculosis complex	LINEAGE4	lineage4.2.2	lineage4.2.2	DS	-	-	-	-	-	-	-	-	-	-	-	-	-	-	-	-	-
UM210610T0018	Pass	Mycobacterium tuberculosis complex	LINEAGE4	lineage4.5	lineage4.5	DS	-	-	-	-	-	-	-	-	-	-	-	-	-	-	-	-	-
UM210610T0019	Pass	Mycobacterium tuberculosis complex	LINEAGE2	lineage2.2.1	lineage2.2.1	DS	-	-	-	-	-	-	-	-	-	-	-	-	-	-	-	-	-
UM210610T0020	Pass	Mycobacterium tuberculosis complex	LINEAGE2	lineage2.2.1	lineage2.2.1	DS	-	-	-	-	-	-	-	-	-	-	-	-	-	-	-	-	-
UM210610T0021	Pass	Mycobacterium tuberculosis complex	LINEAGE2	lineage2.2.1	lineage2.2.1	DS	-	-	-	-	-	-	-	-	-	-	-	-	-	-	-	-	-
UM210610T0022	Pass	Mycobacterium tuberculosis complex	LINEAGE4	lineage4.2.2	lineage4.2.2	DS	-	-	-	-	-	-	-	-	-	-	-	-	-	-	-	-	-
UM210610T0023	Pass	Mycobacterium tuberculosis complex	LINEAGE2	lineage2.2.1	lineage2.2.1	DS	-	-	-	-	-	-	-	-	-	-	-	-	-	-	-	-	-
UM210610T0024	Pass	Mycobacterium tuberculosis complex	LINEAGE2	lineage2.2.1	lineage2.2.1	DS	-	-	-	-	-	-	-	-	-	-	-	-	-	-	-	-	-
UM210610T0025	Pass	Mycobacterium tuberculosis complex	LINEAGE2	lineage2.2.1	lineage2.2.1	DS	-	-	-	-	-	-	-	-	-	-	-	-	-	-	-	-	-
UM210610T0026	Pass	Mycobacterium tuberculosis complex	LINEAGE2	lineage2.2.1	lineage2.2.1	DS	-	-	-	-	-	-	-	-	-	-	-	-	-	-	-	-	-
UM210610T0027	Pass	Mycobacterium tuberculosis complex	LINEAGE4	lineage4.4.2	lineage4.4.2	DS	-	-	-	-	-	-	-	-	-	-	-	-	-	-	-	-	-
UM210610T0028	Pass	Mycobacterium tuberculosis complex	LINEAGE2	lineage2.2.1	lineage2.2.1	MDR	katG_S315T	rpoB_H445N	-	pncA_D12A	rpsL_K43R	-	-	-	-	-	-	-	-	-	-	-	-
UM210610T0030	Pass	Mycobacterium tuberculosis complex	LINEAGE4	lineage4.4.2	lineage4.4.2	DS	-	-	-	-	-	-	-	-	-	-	-	-	-	-	-	-	-
UM210610T0032	Pass	Mycobacterium tuberculosis complex	LINEAGE4	lineage4.4.2	lineage4.4.2	DS	-	-	-	-	-	-	-	-	-	-	-	-	-	-	-	-	-
UM210610T0033	Pass	Mycobacterium tuberculosis complex	LINEAGE2	lineage2.2.1	lineage2.2.1	DS	-	-	-	-	-	-	-	-	-	-	-	-	-	-	-	-	-
UM210610T0035	Pass	Mycobacterium tuberculosis complex	LINEAGE2	lineage2.2.1	lineage2.2.1	DS	-	-	-	-	-	-	-	-	-	-	-	-	-	-	-	-	-
UM210610T0036	Pass	Mycobacterium tuberculosis complex	LINEAGE4	lineage4.4.2	lineage4.4.2	MR	-	rpoB_L430P;rpoB_D435G;rpoB_N437D	-	-	-	-	-	-	-	-	-	-	-	-	-	-	-
UM210610T0037	Pass	Mycobacterium tuberculosis complex	LINEAGE2	lineage2.2.1	lineage2.2.1	DS	-	-	-	-	-	-	-	-	-	-	-	-	-	-	-	-	-
UM210610T0038	Pass	Mycobacterium tuberculosis complex	LINEAGE2	lineage2.2.1	lineage2.2.1	MR	-	-	-	-	rpsL_K43R	-	-	-	-	-	-	-	-	-	-	-	-
UM210610T0039	Pass	Mycobacterium tuberculosis complex	LINEAGE2	lineage2.2.1	lineage2.2.1	DS	-	-	-	-	-	-	-	-	-	-	-	-	-	-	-	-	-
UM210610T0040	Pass	Mycobacterium tuberculosis complex	LINEAGE4	lineage4.4.2	lineage4.4.2	DS	-	-	-	-	-	-	-	-	-	-	-	-	-	-	-	-	-
UM210610T0041	Pass	Mycobacterium tuberculosis complex	LINEAGE4	lineage4.2.2	lineage4.2.2	DS	-	-	-	-	-	-	-	-	-	-	-	-	-	-	-	-	-
UM210610T0043	Pass	Mycobacterium tuberculosis complex	LINEAGE2	lineage2.2.1	lineage2.2.1	DS	-	-	-	-	-	-	-	-	-	-	-	-	-	-	-	-	-
UM210610T0044	Pass	Mycobacterium tuberculosis complex	LINEAGE2	lineage2.2.1	lineage2.2.1	Other	-	-	-	-	-	-	-	-	gyrA_D94G	gyrA_D94G	-	-	-	-	-	-	-
UM210610T0045	Pass	Mycobacterium tuberculosis complex	LINEAGE2	lineage2.2.1.1	lineage2.2.1.1	DS	-	-	-	-	-	-	-	-	-	-	-	-	-	-	-	-	-
UM210610T0046	Pass	Mycobacterium tuberculosis complex	LINEAGE2	lineage2.2.1	lineage2.2.1	MR	katG_S315T	-	-	-	-	-	-	-	-	-	-	-	-	-	-	-	-
UM210610T0047	Pass	Mycobacterium tuberculosis complex	LINEAGE2	lineage2.2.1.1	lineage2.2.1.1	DS	-	-	-	-	-	-	-	-	-	-	-	-	-	-	-	-	-
UM210610T0048	Pass	Mycobacterium tuberculosis complex	LINEAGE2	lineage2.2.1	lineage2.2.1	DS	-	-	-	-	-	-	-	-	-	-	-	-	-	-	-	-	-
UM210610T0050	Pass	Mycobacterium tuberculosis complex	LINEAGE2	lineage2.2.1.1	lineage2.2.1.1	DS	-	-	-	-	-	-	-	-	-	-	-	-	-	-	-	-	-
UM210610T0052	Pass	Mycobacterium tuberculosis complex	LINEAGE2	lineage2.2.1	lineage2.2.1	DS	-	-	-	-	-	-	-	-	-	-	-	-	-	-	-	-	-
UM210610T0054	Pass	Mycobacterium tuberculosis complex	LINEAGE2	lineage2.2.1	lineage2.2.1	DS	-	-	-	-	-	-	-	-	-	-	-	-	-	-	-	-	-
UM210610T0055	Pass	Mycobacterium tuberculosis complex	LINEAGE2	lineage2.2.1	lineage2.2.1	DS	-	-	-	-	-	-	-	-	-	-	-	-	-	-	-	-	-
UM210610T0056	Pass	Mycobacterium tuberculosis complex	LINEAGE2	lineage2.2.1	lineage2.2.1	DS	-	-	-	-	-	-	-	-	-	-	-	-	-	-	-	-	-
UM210610T0057	Pass	Mycobacterium tuberculosis complex	LINEAGE2	lineage2.2.1.1	lineage2.2.1.1	DS	-	-	-	-	-	-	-	-	-	-	-	-	-	-	-	-	-
UM210610T0058	Pass	Mycobacterium tuberculosis complex	LINEAGE2	lineage2.2.1	lineage2.2.1	DS	-	-	-	-	-	-	-	-	-	-	-	-	-	-	-	-	-
UM210610T0059	Pass	Mycobacterium tuberculosis complex	LINEAGE2	lineage2.2.1	lineage2.2.1	DS	-	-	-	-	-	-	-	-	-	-	-	-	-	-	-	-	-
UM210610T0060	Pass	Mycobacterium tuberculosis complex	LINEAGE2	lineage2.2.1	lineage2.2.1	MR	-	-	-	-	rpsL_K43R	-	-	-	-	-	-	-	-	-	-	-	-
UM210610T0061	Pass	Mycobacterium tuberculosis complex	LINEAGE2	lineage2.2.1	lineage2.2.1	DS	-	-	-	-	-	-	-	-	-	-	-	-	-	-	-	-	-
UM210610T0063	Pass	Mycobacterium tuberculosis complex	LINEAGE2	lineage2.2.1.1	lineage2.2.1.1	DS	-	-	-	-	-	-	-	-	-	-	-	-	-	-	-	-	-
UM210610T0064	Pass	Mycobacterium tuberculosis complex	LINEAGE2	lineage2.2.1.1	lineage2.2.1.1	XDR	katG_S315T	rpoB_S450L	-	-	-	rrs_A1401G	rrs_A1401G	rrs_A1401G	gyrA_D94G	gyrA_D94G	-	-	-	-	-	-	-
UM210610T0065	Pass	Mycobacterium tuberculosis complex	LINEAGE2	lineage2.2.1	lineage2.2.1	MR	-	-	-	-	rpsL_K43R	-	-	-	-	-	-	-	-	-	-	-	-
UM210610T0066	Pass	Mycobacterium tuberculosis complex	LINEAGE2	lineage2.2.1	lineage2.2.1	MDR	katG_S315T	rpoB_S450L	embB_Q497R	pncA_S104R	rpsL_K43R	-	-	-	gyrA_A90V	gyrA_A90V	-	-	-	-	-	-	-
UM210610T0067	Pass	Mycobacterium tuberculosis complex	LINEAGE4	lineage4.4.2	lineage4.4.2	DS	-	-	-	-	-	-	-	-	-	-	-	-	-	-	-	-	-
UM210610T0068	Pass	Mycobacterium tuberculosis complex	LINEAGE2	lineage2.2.1	lineage2.2.1	DS	-	-	-	-	-	-	-	-	-	-	-	-	-	-	-	-	-
UM210610T0069	Pass	Mycobacterium tuberculosis complex	LINEAGE4	lineage4.5	lineage4.5	DS	-	-	-	-	-	-	-	-	-	-	-	-	-	-	-	-	-
UM210610T0070	Pass	Mycobacterium tuberculosis complex	LINEAGE4	lineage4.5	lineage4.5	DS	-	-	-	-	-	-	-	-	-	-	-	-	-	-	-	-	-
UM210610T0071	Pass	Mycobacterium tuberculosis complex	LINEAGE2	lineage2.2.1	lineage2.2.1	PR	katG_S315T	-	-	-	rpsL_K43R	-	-	-	-	-	-	-	-	-	-	-	-
UM210610T0072	Pass	Mycobacterium tuberculosis complex	LINEAGE4	lineage4.4.2	lineage4.4.2	DS	-	-	-	-	-	-	-	-	-	-	-	-	-	-	-	-	-
UM210610T0073	Pass	Mycobacterium tuberculosis complex	LINEAGE2	lineage2.2.1	lineage2.2.1	DS	-	-	-	-	-	-	-	-	-	-	-	-	-	-	-	-	-
UM210610T0074	Pass	Mycobacterium tuberculosis complex	LINEAGE2	lineage2.2.1	lineage2.2.1	DS	-	-	-	-	-	-	-	-	-	-	-	-	-	-	-	-	-
UM210610T0075	Pass	Mycobacterium tuberculosis complex	LINEAGE2	lineage2.2.2	lineage2.2.2	MR	katG_S315T	-	-	-	-	-	-	-	-	-	-	-	-	-	-	-	-
UM210610T0076	Pass	Mycobacterium tuberculosis complex	LINEAGE2	lineage2.2.1	lineage2.2.1	MDR	katG_S315T	rpoB_S450L	embB_M306V	pncA_T-11C	rpsL_K43R	-	-	-	gyrA_D94A	gyrA_D94A	-	-	-	-	-	-	-
UM210610T0078	Pass	Mycobacterium tuberculosis complex	LINEAGE2	lineage2.2.2	lineage2.2.2	DS	-	-	-	-	-	-	-	-	-	-	-	-	-	-	-	-	-
UM210610T0079	Pass	Mycobacterium tuberculosis complex	LINEAGE2	lineage2.2.1	lineage2.2.1	PR	fabG1_C-15T	-	-	-	rpsL_K43R	-	-	-	-	-	fabG1_C-15T	-	-	-	-	-	-
UM210610T0080	Pass	Mycobacterium tuberculosis complex	LINEAGE4	lineage4.2.2	lineage4.2.2	DS	-	-	-	-	-	-	-	-	-	-	-	-	-	-	-	-	-
UM210611T0001	Pass	Mycobacterium tuberculosis complex	LINEAGE2	lineage2.2.1	lineage2.2.1	DS	-	-	-	-	-	-	-	-	-	-	-	-	-	-	-	-	-
UM210611T0002	Pass	Mycobacterium tuberculosis complex	LINEAGE2	lineage2.2.1	lineage2.2.1	DS	-	-	-	-	-	-	-	-	-	-	-	-	-	-	-	-	-
UM210611T0003	Pass	Mycobacterium tuberculosis complex	LINEAGE2	lineage2.2.1	lineage2.2.1	DS	-	-	-	-	-	-	-	-	-	-	-	-	-	-	-	-	-
UM210611T0004	Pass	Mycobacterium tuberculosis complex	LINEAGE2	lineage2.2.1	lineage2.2.1	DS	-	-	-	-	-	-	-	-	-	-	-	-	-	-	-	-	-
UM210611T0005	Pass	Mycobacterium tuberculosis complex	LINEAGE2	lineage2.2.1	lineage2.2.1	DS	-	-	-	-	-	-	-	-	-	-	-	-	-	-	-	-	-
UM210611T0006	Pass	Mycobacterium tuberculosis complex	LINEAGE2	lineage2.2.1	lineage2.2.1	DS	-	-	-	-	-	-	-	-	-	-	-	-	-	-	-	-	-
UM210611T0007	Pass	Mycobacterium tuberculosis complex	LINEAGE4	lineage4.2.2	lineage4.2.2	DS	-	-	-	-	-	-	-	-	-	-	-	-	-	-	-	-	-
UM210611T0009	Pass	Mycobacterium tuberculosis complex	LINEAGE2	lineage2.2.1	lineage2.2.1	DS	-	-	-	-	-	-	-	-	-	-	-	-	-	-	-	-	-
UM210611T0010	Pass	Mycobacterium tuberculosis complex	LINEAGE2	lineage2.2.1	lineage2.2.1	DS	-	-	-	-	-	-	-	-	-	-	-	-	-	-	-	-	-
UM210611T0011	Pass	Mycobacterium tuberculosis complex	LINEAGE2	lineage2.2.1	lineage2.2.1	DS	-	-	-	-	-	-	-	-	-	-	-	-	-	-	-	-	-
UM210611T0012	Pass	Mycobacterium tuberculosis complex	LINEAGE2	lineage2.2.1	lineage2.2.1	DS	-	-	-	-	-	-	-	-	-	-	-	-	-	-	-	-	-
UM210611T0013	Pass	Mycobacterium tuberculosis complex	LINEAGE2	lineage2.2.1	lineage2.2.1	DS	-	-	-	-	-	-	-	-	-	-	-	-	-	-	-	-	-
UM210611T0014	Pass	Mycobacterium tuberculosis complex	LINEAGE2	lineage2.2.1	lineage2.2.1	DS	-	-	-	-	-	-	-	-	-	-	-	-	-	-	-	-	-
UM210611T0015	Pass	Mycobacterium tuberculosis complex	LINEAGE2	lineage2.2.1	lineage2.2.1	DS	-	-	-	-	-	-	-	-	-	-	-	-	-	-	-	-	-
UM210611T0016	Pass	Mycobacterium tuberculosis complex	LINEAGE2	lineage2.2.1.1	lineage2.2.1.1	DS	-	-	-	-	-	-	-	-	-	-	-	-	-	-	-	-	-
UM210611T0017	Pass	Mycobacterium tuberculosis complex	LINEAGE2	lineage2.2.1	lineage2.2.1	DS	-	-	-	-	-	-	-	-	-	-	-	-	-	-	-	-	-
UM210611T0018	Pass	Mycobacterium tuberculosis complex	LINEAGE2	lineage2.2.1.1	lineage2.2.1.1	DS	-	-	-	-	-	-	-	-	-	-	-	-	-	-	-	-	-
UM210611T0019	Pass	Mycobacterium tuberculosis complex	LINEAGE2	lineage2.2.1.1	lineage2.2.1.1	DS	-	-	-	-	-	-	-	-	-	-	-	-	-	-	-	-	-
UM210611T0020	Pass	Mycobacterium tuberculosis complex	LINEAGE2	lineage2.2.1	lineage2.2.1	DS	-	-	-	-	-	-	-	-	-	-	-	-	-	-	-	-	-
UM210611T0021	Pass	Mycobacterium tuberculosis complex	LINEAGE2	lineage2.2.1	lineage2.2.1	DS	-	-	-	-	-	-	-	-	-	-	-	-	-	-	-	-	-
UM210611T0022	Pass	Mycobacterium tuberculosis complex	LINEAGE2	lineage2.2.1	lineage2.2.1	DS	-	-	-	-	-	-	-	-	-	-	-	-	-	-	-	-	-
UM210611T0023	Pass	Mycobacterium tuberculosis complex	LINEAGE4	lineage4.4.2	lineage4.4.2	DS	-	-	-	-	-	-	-	-	-	-	-	-	-	-	-	-	-
UM210611T0024	Pass	Mycobacterium tuberculosis complex	LINEAGE2	lineage2.2.1	lineage2.2.1	DS	-	-	-	-	-	-	-	-	-	-	-	-	-	-	-	-	-
UM210611T0025	Pass	Mycobacterium tuberculosis complex	LINEAGE2	lineage2.2.1	lineage2.2.1	Other	-	-	-	-	-	-	-	-	gyrA_D94Y	gyrA_D94Y	-	-	-	-	-	-	-
UM210611T0026	Pass	Mycobacterium tuberculosis complex	LINEAGE2	lineage2.2.1.1	lineage2.2.1.1	DS	-	-	-	-	-	-	-	-	-	-	-	-	-	-	-	-	-
UM210611T0027	Pass	Mycobacterium tuberculosis complex	LINEAGE2	lineage2.1	lineage2.1	DS	-	-	-	-	-	-	-	-	-	-	-	-	-	-	-	-	-
UM210611T0028	Pass	Mycobacterium tuberculosis complex	LINEAGE2	lineage2.2.1.2	lineage2.2.1.2	DS	-	-	-	-	-	-	-	-	-	-	-	-	-	-	-	-	-
UM210611T0029	Pass	Mycobacterium tuberculosis complex	LINEAGE2	lineage2.2.1	lineage2.2.1	DS	-	-	-	-	-	-	-	-	-	-	-	-	-	-	-	-	-
UM210611T0030	Pass	Mycobacterium tuberculosis complex	LINEAGE2	lineage2.2.1.1	lineage2.2.1.1	DS	-	-	-	-	-	-	-	-	-	-	-	-	-	-	-	-	-
UM210611T0031	Pass	Mycobacterium tuberculosis complex	LINEAGE2	lineage2.2.1	lineage2.2.1	DS	-	-	-	-	-	-	-	-	-	-	-	-	-	-	-	-	-
UM210611T0032	Pass	Mycobacterium tuberculosis complex	LINEAGE2	lineage2.2.2	lineage2.2.2	DS	-	-	-	-	-	-	-	-	-	-	-	-	-	-	-	-	-
UM210611T0033	Pass	Mycobacterium tuberculosis complex	LINEAGE2	lineage2.2.1	lineage2.2.1	Other	-	-	-	-	-	-	-	-	gyrA_D94A	gyrA_D94A	-	-	-	-	-	-	-
UM210611T0034	Pass	Mycobacterium tuberculosis complex	LINEAGE4	lineage4.4.2	lineage4.4.2	DS	-	-	-	-	-	-	-	-	-	-	-	-	-	-	-	-	-
UM210611T0035	Pass	Mycobacterium tuberculosis complex	LINEAGE4	lineage4.4.2	lineage4.4.2	DS	-	-	-	-	-	-	-	-	-	-	-	-	-	-	-	-	-
UM210611T0036	Pass	Mycobacterium tuberculosis complex	LINEAGE4	lineage4.4.1.1	lineage4.4.1.1	MR	katG_S315T	-	-	-	-	-	-	-	-	-	-	-	-	-	-	-	-
UM210611T0037	Pass	Mycobacterium tuberculosis complex	LINEAGE2	lineage2.2.1	lineage2.2.1	DS	-	-	-	-	-	-	-	-	-	-	-	-	-	-	-	-	-
UM210611T0038	Pass	Mycobacterium tuberculosis complex	LINEAGE2	lineage2.2.1.1	lineage2.2.1.1	DS	-	-	-	-	-	-	-	-	-	-	-	-	-	-	-	-	-
UM210611T0039	Pass	Mycobacterium tuberculosis complex	LINEAGE4	lineage4.5	lineage4.5	DS	-	-	-	-	-	-	-	-	-	-	-	-	-	-	-	-	-
UM210611T0040	Pass	Mycobacterium tuberculosis complex	LINEAGE2	lineage2.2.1	lineage2.2.1	DS	-	-	-	-	-	-	-	-	-	-	-	-	-	-	-	-	-
UM210611T0041	Pass	Mycobacterium tuberculosis complex	LINEAGE2	lineage2.2.1.2	lineage2.2.1.2	DS	-	-	-	-	-	-	-	-	-	-	-	-	-	-	-	-	-
UM210611T0042	Pass	Mycobacterium tuberculosis complex	LINEAGE2	lineage2.2.1	lineage2.2.1	DS	-	-	-	-	-	-	-	-	-	-	-	-	-	-	-	-	-
UM210611T0043	Pass	Mycobacterium tuberculosis complex	LINEAGE2	lineage2.2.2	lineage2.2.2	DS	-	-	-	-	-	-	-	-	-	-	-	-	-	-	-	-	-
UM210611T0044	Pass	Mycobacterium tuberculosis complex	LINEAGE2	lineage2.2.1	lineage2.2.1	DS	-	-	-	-	-	-	-	-	-	-	-	-	-	-	-	-	-
UM210611T0045	Pass	Mycobacterium tuberculosis complex	LINEAGE2	lineage2.2.1	lineage2.2.1	DS	-	-	-	-	-	-	-	-	-	-	-	-	-	-	-	-	-
UM210611T0046	Pass	Mycobacterium tuberculosis complex	LINEAGE2	lineage2.2.1	lineage2.2.1	DS	-	-	-	-	-	-	-	-	-	-	-	-	-	-	-	-	-
UM210611T0047	Pass	Mycobacterium tuberculosis complex	LINEAGE2	lineage2.2.1	lineage2.2.1	DS	-	-	-	-	-	-	-	-	-	-	-	-	-	-	-	-	-
UM210611T0048	Pass	Mycobacterium tuberculosis complex	LINEAGE2	lineage2.2.1	lineage2.2.1	DS	-	-	-	-	-	-	-	-	-	-	-	-	-	-	-	-	-
UM210611T0049	Pass	Mycobacterium tuberculosis complex	LINEAGE2	lineage2.2.1	lineage2.2.1	DS	-	-	-	-	-	-	-	-	-	-	-	-	-	-	-	-	-
UM210611T0050	Pass	Mycobacterium tuberculosis complex	LINEAGE2	lineage2.2.1	lineage2.2.1	DS	-	-	-	-	-	-	-	-	-	-	-	-	-	-	-	-	-
UM210611T0051	Pass	Mycobacterium tuberculosis complex	LINEAGE4	lineage4.5	lineage4.5	DS	-	-	-	-	-	-	-	-	-	-	-	-	-	-	-	-	-
UM210611T0052	Pass	Mycobacterium tuberculosis complex	LINEAGE2	lineage2.2.1.1	lineage2.2.1.1	DS	-	-	-	-	-	-	-	-	-	-	-	-	-	-	-	-	-
UM210611T0053	Pass	Mycobacterium tuberculosis complex	LINEAGE4	lineage4.4.2	lineage4.4.2	DS	-	-	-	-	-	-	-	-	-	-	-	-	-	-	-	-	-
UM210611T0054	Pass	Mycobacterium tuberculosis complex	LINEAGE4	lineage4.5	lineage4.5	MR	katG_S315T	-	-	-	-	-	-	-	-	-	-	-	-	-	-	-	-
UM210611T0055	Pass	Mycobacterium tuberculosis complex	LINEAGE2	lineage2.2.1	lineage2.2.1	DS	-	-	-	-	-	-	-	-	-	-	-	-	-	-	-	-	-
UM210611T0056	Pass	Mycobacterium tuberculosis complex	LINEAGE2	lineage2.2.1	lineage2.2.1	MDR	katG_S315T	rpoB_S450L	embB_M306V	pncA_frameshift	rpsL_K43R	-	-	-	gyrA_D94G	gyrA_D94G	-	-	-	-	-	-	-
UM210611T0058	Pass	Mycobacterium tuberculosis complex	LINEAGE2	lineage2.2.1	lineage2.2.1	DS	-	-	-	-	-	-	-	-	-	-	-	-	-	-	-	-	-
UM210611T0060	Pass	Mycobacterium tuberculosis complex	LINEAGE4	lineage4.4.1.2	lineage4.4.1.2	DS	-	-	-	-	-	-	-	-	-	-	-	-	-	-	-	-	-
UM210611T0061	Pass	Mycobacterium tuberculosis complex	LINEAGE2	lineage2.2.1	lineage2.2.1	DS	-	-	-	-	-	-	-	-	-	-	-	-	-	-	-	-	-
UM210611T0063	Pass	Mycobacterium tuberculosis complex	LINEAGE2	lineage2.2.1	lineage2.2.1	DS		-	-	-	-	-	-	-	-	-	-	-	-	-	-	-	-
UM210611T0064	Pass	Mycobacterium tuberculosis complex	LINEAGE2	lineage2.2.1	lineage2.2.1	DS	-	-	-	-	-	-	-	-	-	-	-	-	-	-	-	-	-
UM210611T0065	Pass	Mycobacterium tuberculosis complex	LINEAGE2	lineage2.2.1.1	lineage2.2.1.1	DS	-	-	-	-	-	-	-	-	-	-	-	-	-	-	-	-	-
UM210611T0066	Pass	Mycobacterium tuberculosis complex	LINEAGE2	lineage2.2.1.2	lineage2.2.1.2	DS	-	-	-	-	-	-	-	-	-	-	-	-	-	-	-	-	-
UM210611T0067	Pass	Mycobacterium tuberculosis complex	LINEAGE2	lineage2.2.1	lineage2.2.1	DS	-	-	-	-	-	-	-	-	-	-	-	-	-	-	-	-	-
UM210611T0068	Pass	Mycobacterium tuberculosis complex	LINEAGE4	lineage4.4.2	lineage4.4.2	MDR	katG_S315T	rpoB_S450L	-	-	-	-	-	-	-	-	-	-	-	-	-	-	-
UM210611T0069	Pass	Mycobacterium tuberculosis complex	LINEAGE4	lineage4.4.2	lineage4.4.2	DS	-	-	-	-	-	-	-	-	-	-	-	-	-	-	-	-	-
UM210611T0070	Pass	Mycobacterium tuberculosis complex	LINEAGE2	lineage2.2.1	lineage2.2.1	MDR	katG_S315T	rpoB_H445Y	-	-	rrs_A514C	-	-	-	gyrA_D94N	gyrA_D94N	-	-	-	-	-	-	-
UM210611T0071	Pass	Mycobacterium tuberculosis complex	LINEAGE2	lineage2.2.1.1	lineage2.2.1.1	DS	-	-	-	-	-	-	-	-	-	-	-	-	-	-	-	-	-
UM210611T0072	Pass	Mycobacterium tuberculosis complex	LINEAGE2	lineage2.2.1	lineage2.2.1	MDR	katG_S315T	rpoB_S450L	-	pncA_frameshift	-	-	-	-	-	-	-	-	-	-	-	-	-
UM210611T0074	Pass	Mycobacterium tuberculosis complex	LINEAGE2	lineage2.2.1	lineage2.2.1	MDR	katG_S315T	rpoB_S450L	-	-	rpsL_K43R	-	-	-	gyrA_A90V	gyrA_A90V	-	-	-	-	-	-	-
UM210611T0076	Pass	Mycobacterium tuberculosis complex	LINEAGE2	lineage2.2.1	lineage2.2.1	DS	-	-	-	-	-	-	-	-	-	-	-	-	-	-	-	-	-
UM210611T0077	Pass	Mycobacterium tuberculosis complex	LINEAGE2	lineage2.2.1	lineage2.2.1	DS	-	-	-	-	-	-	-	-	-	-	-	-	-	-	-	-	-
